# Supplementary material for: Lymphadenectomy Benefits Small Cell Carcinoma of Ovary: A Population-Based Analysis
Source: Curr Oncol. 2022 Oct 16;29(10):7802–15. doi: 10.3390/curroncol29100617 (PMC9600050; doi:10.3390/curroncol29100617)
Supplement: Supplementary file 1 [file curroncol-29-00617-s001.zip]

Archive with 1 entries (1 files):
- curroncol-1900381-supplementary.pdf
